# Supplementary material for: Nine Novel Phages from a Plateau Lake in Southwest China: Insights into Aeromonas Phage Diversity
Source: Viruses. 2019 Jul 5;11(7):615. doi: 10.3390/v11070615 (PMC6669705; doi:10.3390/v11070615)
Supplement: Supplementary file 1 [file viruses-11-00615-s001.zip]

Archive with 20 entries (17 files):
- Supplementary/
- Supplementary/TableS3-S4_GenBank accession.xlsx
- __MACOSX/
- __MACOSX/Supplementary/
- __MACOSX/Supplementary/._TableS3-S4_GenBank accession.xlsx
- Supplementary/.DS_Store
- __MACOSX/Supplementary/._.DS_Store
- Supplementary/TableS2_ANI.xlsx
- __MACOSX/Supplementary/._TableS2_ANI.xlsx
- Supplementary/FigS1_protein_heatmap.png
- __MACOSX/Supplementary/._FigS1_protein_heatmap.png
- Supplementary/Table S1.docx
- __MACOSX/Supplementary/._Table S1.docx
- Supplementary/Figure S1.docx
- __MACOSX/Supplementary/._Figure S1.docx
- Supplementary/TableS6_pan cluster.xlsx
- __MACOSX/Supplementary/._TableS6_pan cluster.xlsx
- Supplementary/TableS5_sequencing statistics.xlsx
- __MACOSX/Supplementary/._TableS5_sequencing statistics.xlsx
- __MACOSX/._Supplementary
