# Supplementary material for: Nine Novel Phages from a Plateau Lake in Southwest China: Insights into Aeromonas Phage Diversity
Source: Viruses. 2019 Jul 5;11(7):615. doi: 10.3390/v11070615 (PMC6669705; doi:10.3390/v11070615)
Supplement: Supplementary file 1 [file viruses-11-00615-s001.zip › Supplementary/TableS3-S4_GenBank accession.xlsx]

## Sheet: Accession_60 phage genome
Table S3. GenBank accession numbers of Aeromonas phages
Phages	Accession number		Genome size	GC%	Morphology
pAh6-C	NC_025459.1		53744	52.8	Myoviridae
Aes012	NC_020879.1		161978	41.3	Myoviridae
CC2	NC_019538.1		231743	38.8	Myoviridae
Ah1	MG250483.1		221116	42	Myoviridae
Aeh1	NC_005260.1		233234	42.8	Myoviridae
60AhydR15PP	MH179477.1		165795	41.2	Myoviridae
14AhydR10PP	MH179471.1		48335	55.9	Myoviridae
85AhydR10PP	MH179479.1		47194	56.1	Myoviridae
50AhydR13PP	MH179476.1		164983	41.1	Myoviridae
13AhydR10PP	MH179470.1		47828	55.8	Myoviridae
phiO18P	NC_009542.2		33985	61.7	Myoviridae
vB_AsaM-56	NC_019527.1		43551	55	Myoviridae
phage 51	KY290953.1		43551	55.4	Myoviridae
phage 59.1	KY290950.1		46057	54	Myoviridae
phage 3	KY290947.1		46349	57	Myoviridae
Asp37	KY290949.1		47977	56.8	Myoviridae
phage 32	KY290952.1		48252	56	Myoviridae
AS-gz	MF479730.1		162422	41.1	Myoviridae
SW69-9	KY290958.1		173097	43.9	Myoviridae
Riv-10	KY290957.1		174311	43.8	Myoviridae
PX29	NC_023688.1		222006	42	Myoviridae
phiAS5	NC_014636.1		225268	43	Myoviridae
AS-szw	MF498773.1		229957	38.7	Myoviridae
phage 65.2	KY290955.1		236567	37.2	Myoviridae
44RR2.8t	NC_005135.1		173591	43.9	Myoviridae
Aes508	NC_019543.1		160646	41.2	Myoviridae
phage 25	NC_008208.1		161475	41	Myoviridae
phiAS4	NC_014635.1		47624	47.3	Myoviridae
phage 31	NC_007022.1		172963	43.9	Myoviridae
L9-6	KY290956.1		173578	43.9	Myoviridae
AS-zj	MF448340.1		229929	38.7	Myoviridae
phiARM81ld	KT898133.1		47457	58.6	Myoviridae
phiARM81mr	KT898134.1		60012	60.9	Myoviridae
vB_AsoP_Ca	MK610268.1		40286	50.1	Podoviridae
25AhydR2PP	MH179473.1		42262	55	Podoviridae
Ahp1	MF683623.1		42439	59	Podoviridae
CF7	MF683623.1		42439	59	Podoviridae
ZPAH7B	MK330684.1		30791	56.8	Podoviridae
ZPAH7	H992513.1		30791	56.8	Podoviridae
phiAS7	NC_019528.1		41572	56.9	Podoviridae
SD04	MH230177.1		59646	44.7	Siphoviridae
AhSzq-1	MG676224.1		112558	43.9	Siphoviridae
AhSzw-1	MG676225.1		115739	43.8	Siphoviridae
AsXd-1	MH178096.1		39014	51.2	Siphoviridae
pIS4-A	JF974294.1		47624	47.3	Siphoviridae
Ahp2	KX455876.1		47331	57	ssDNA viruses
62AhydR11PP	MH179474.1		43755	57.2	unclassified
Aswh_1	H791414.1		211067	38.2	unclassified
AsFcp_2	MH791401.1		211430	42.1	unclassified
Asswx_1	MH791398.1		229103	38.8	unclassified
phiA8-29	KY914485.1		144974	48.2	unclassified

## Sheet: Accession_terL protein
Table S4. GenBank accession numbers of terL protein
Phage name	Accession number of terL protein
Haemophilus_virus_HP1	NP_043485.1
Vibrio_virus_K139	NP_536648.1
Enterobacteria_phage_SfV	NP_599034.1
Yersinia_virus_L413C	AAP04439.1
Salmonella_virus_Fels2	YP_001718747.1
Mycobacterium_phage_Nigel	ACF05007.1
Enterobacteria phage LP7	AAA88220.1
Escherichia virus 186	AAC34148.1
Hamiltonella virus APSE1	AAF03961.1
Enterobacteria phage RB49	AAF23757.1
Escherichia virus Lambda	NP_040581.1
Enterobacteria phage T7	NP_042010.1
Escherichia virus N15	NP_046897.1
Enterobacteria phage 933W	NP_049511.1
Escherichia virus T4	NP_049776.1
Escherichia virus Mu	NP_050632.1
Yersinia phage phiYeO3-12	NP_052122.1
Escherichia virus HK022	NP_037663.1
Escherichia virus HK97	NP_037698.1
Pseudomonas virus phiCTX	NP_490600.1
Enterobacteria phage T3	NP_523347.1
Salmonella virus ST64T	NP_720326.1
Pseudomonas virus phiKZ	NP_803591.1
Shigella virus Sf6	AAQ12192.1
Burkholderia virus Bcep22	AAQ54982.1
Vibrio phage KVP40	NP_899601.1
Pseudomonas virus D3112	NP_938233.1
Burkholderia virus BcepMu	YP_024701.1
Pseudomonas phage B3	YP_164067.1
Clostridium phage c-st	YP_398598.1
Escherichia virus N4	YP_950546.1
Enterobacteria phage CUS-3	ABQ88401.1
Listeria virus A511	YP_001468454.1
Pseudomonas virus MP22	YP_001469154.1
Yersinia phage PY100	CAJ28416.1
Salmonella virus P22	BAG12600.1
Pseudomonas phage 201phi2-1	YP_001956731.1
Rhizobium phage 16-3	YP_002117560.1
Iodobacteriophage phiPLPE	YP_002128452.1
Bacillus virus SPO1	YP_002300330.1
Brochothrix phage A9	YP_004301396.1
Haemophilus phage SuMu	YP_007002934.1
Erwinia phage vB_EamP-S6	YP_007005834.1
Erwinia phage phiEaH2	YP_007237828.1
Klebsiella phage JD001	YP_007392855.1
Escherichia virus P2	AGG36517.1
Bacillus phage Basilisk	AGR46580.1
Bacillus phage vB_BanS-Tsamsa	YP_008873483.1
Achromobacter phage JWDelta	AHC56597.1
Lactococcus virus sk1	NP_044948.1
Streptomyces virus phiC31	NP_047924.1
Streptococcus virus Sfi19	NP_049926.1
Streptococcus virus Sfi21	NP_049967.1
Lactobacillus phage phiadh	NP_050148.1
Pseudomonas virus D3	NP_061498.1
Lactococcus phage bIL285	NP_076613.1
Salmonella virus HK620	NP_112076.1
Lactococcus phage TP901-1	NP_112694.1
Lactococcus phage BK5-T	NP_116494.1
Streptococcus phage MM1	NP_150161.1
Listeria monocytogenes EGD-e	NP_465824.1
Burkholderia virus phiE125	NP_536358.1
Lactobacillus phage A2	NP_680484.1
Bacillus phage SPP1	NP_690654.1
Salmonella phage ST64B	NP_700375.1
Streptomyces virus phiBT1	NP_813693.1
Haemophilus phage Aaphi23	NP_852753.1
Salmonella virus SP6	NP_853601.1
Xanthomonas virus Xp10	NP_858953.1
Yersinia phage PY54	NP_892047.1
Aeromonas virus Aeh1	NP_944105.1
Streptococcus phage EJ-1	NP_945278.1
Lactobacillus prophage Lj965	NP_958579.1
Enterobacteria phage ES18	YP_224140.1
Clostridium virus phiCD119	YP_529553.1
Lactobacillus phage LL-H	YP_001285878.1
Listeria phage B054	YP_001468706.1
Salmonella phage Fels-1	YP_001700563.1
Phage Gifsy-1	YP_001700612.1
Phage Gifsy-2	YP_001700675.1
44RR2.8t	NP_932508.1
Aeh1	NP_944105.1
phage 31	YP_238880.1
phage 25	ABF72703.1
phiO18P	YP_001285645.1
phiAS4	ADM79688.1
phiAS5	ADM79854.1
Aes508	AFQ97223.1
vB_AsaM-56	YP_007007737.1
CC2	YP_007010342.1
Aes012	YP_007677869.1
pIS4-A	AGN34061.1
PX29	YP_009011640.1
phiARM81ld	ALN97522.1
phiARM81mr	ALN97629.1
Ahp2	ANZ52196.1
phage 3	APU00404.1
Asp37	APU00740.1
phage 59.1	APU00824.1
phage 32	APU01156.1
phage 51	APU01271.1
phage 65.2	APU01476.1
Riv-10	APU02207.1
SW69-9	APU02453.1
phiA8-29	ARK07978.1
AS-zj	ASU00175.1
AS-gz	ASU00545.1
AS-szw	ATI17421.1
Ah1	AUE22753.1
13AhydR10PP	AWH14515.1
14AhydR10PP	AWH15313.1
50AhydR13PP	AWH14958.1
60AhydR15PP	AWH15535.1
62AhydR11PP	AWH14673.1
85AhydR10PP	AWH15059.1
SD04	AWY07172.1
vB_AsoP_Ca	QBQ73031.1
AsFcp_2	AX98470.1
Asswx_1	QAX97861.1
Aswh_1	QAY01289.1
