# Supplementary material for: Nine Novel Phages from a Plateau Lake in Southwest China: Insights into Aeromonas Phage Diversity
Source: Viruses. 2019 Jul 5;11(7):615. doi: 10.3390/v11070615 (PMC6669705; doi:10.3390/v11070615)
Supplement: Supplementary file 1 [file viruses-11-00615-s001.zip › Supplementary/TableS2_ANI.xlsx]

## Sheet: Table S2 ANI+Conserved protein
Table S2: ANI and conserved protein results of 60 Aeromonas phages.
	44RR2.8t	Riv-10	phage 31	L9-6	SW69-9	Aes012	Aes508	phage 25	phiAS4	AS-gz	60AhydR15PP	50AhydR13PP	4L372D	2L372D	2L372X	4L372XY	Asswx_1	Aswh_1	phage 65.2	CC2	AS-zj	AS-szw	Aeh1	phiAS5	PX29	Ah1	AsFcp_2	phiA8-29	SD04	AsXd-1	4L372X	pIS4-A	44512	62AhydR11PP	2D05	4D05	phage 56	phage 51	CF7	Ahp1	phiAS7	25AhydR2PP	ZPAH7B.fasta	ZPAH7.fasta	vB_AsoP_Ca	pAh6-C	phiO18	phiARM81mr	phiARM81ld
44RR2.8t	---
Riv-10	98.33 (93.98)	---
phage 31	98.17 (99.6)	98.71 (93.93)	---
L9-6	97.94 (92.83)	98.78 (94.42)	98.75 (92.03)	---
SW69-9	98.05 (95.18)	98.8 (94.78)	98.79 (94.78)	98.98 (94.78)	---
Aes012	71.5 (81.07)	71.55 (77.78)	71.56 (81.07)	71.53 (78.6)	71.51 (80.25)	---
Aes508	71.83 (81.47)	71.95 (78.02)	71.91 (81.47)	72 (76.72)	71.92 (79.74)	95.78 (87.93)	---
phage 25	71.35 (78.99)	71.37 (76.05)	71.36 (78.99)	71.33 (75.21)	71.37 (77.73)	94.4 (86.13)	94.75 (83.61)	---
phiAS4	71.57 (61.62)	71.63 (59.78)	71.62 (61.62)	71.6 (58.67)	71.57 (61.25)	95.41 (66.42)	95.3 (63.1)	94.29 (68.63)	---
AS-gz	71.48 (79.42)	71.49 (75.72)	71.57 (79.01)	71.39 (74.9)	71.46 (77.78)	95.27 (83.13)	95.12 (83.13)	94.6 (82.72)	96.6 (74.07)	---
60AhydR15PP	71.46 (73.68)	71.36 (71.26)	71.42 (73.68)	71.46 (70.85)	71.33 (73.28)	96.26 (79.35)	95.73 (78.14)	94.97 (79.35)	96.8 (70.85)	96.1 (85.02)	---
50AhydR13PP	71.24 (80.41)	71.38 (76.73)	71.38 (80)	71.41 (75.92)	71.33 (78.37)	96.19 (86.53)	95.6 (81.63)	95.32 (87.76)	96.21 (77.55)	95.67 (85.71)	96.65 (90.61)	---
4L372D	0 (0.79)	0 (0.79)	0 (0.79)	0 (0.79)	0 (0.79)	0 (1.19)	0 (0.79)	0 (0.79)	0 (0.79)	0 (0.79)	0 (0.79)	0 (0.79)	---
2L372D	0 (0.92)	0 (0.92)	0 (0.92)	0 (0.92)	0 (0.92)	0 (0.92)	0 (0.92)	0 (0.92)	0 (0.92)	0 (0.92)	0 (0.92)	0 (0.92)	99.57 (78.34)	---
2L372X	0 (0.47)	0 (0.47)	0 (0.47)	0 (0.47)	0 (0.47)	0 (0.47)	0 (0.47)	0 (0.47)	0 (0.47)	0 (0.47)	0 (0.47)	0 (0.47)	96.42 (66.82)	97.88 (85.31)	---
4L372XY	0 (1.36)	0 (1.36)	0 (1.36)	0 (1.36)	0 (1.36)	0 (1.36)	0 (1.36)	0 (1.36)	0 (0.9)	0 (1.36)	0 (1.36)	0 (1.36)	95.67 (64.71)	95.56 (65.16)	95.5 (66.06)	---
Asswx_1	60.81 (21.93)	60.42 (21.45)	59.53 (21.93)	60.3 (21.45)	60.35 (21.93)	59.65 (21.45)	59.66 (20.24)	59.41 (20.48)	60.06 (15.66)	59.86 (20)	59.42 (21.45)	59.38 (21.2)	0 (2.17)	0 (1.69)	0 (1.45)	0 (2.41)	---
Aswh_1	63.02 (21.45)	63.17 (20.72)	62.58 (21.45)	63.44 (20.72)	63.1 (21.45)	62.06 (20.72)	61.95 (20)	63.14 (20.24)	61.78 (15.9)	62.25 (20.24)	62.06 (21.69)	62.22 (21.2)	0 (2.41)	0 (1.93)	0 (1.93)	0 (2.65)	71.84 (64.58)	---
phage 65	61.38 (22.93)	62.07 (22.2)	61.22 (22.68)	61.73 (22.2)	61.69 (22.44)	60.13 (21.95)	60.15 (20.24)	60.06 (20.49)	60.25 (16.1)	59.94 (20.49)	60.21 (22.2)	59.9 (21.71)	0 (2.44)	0 (1.95)	0 (1.71)	0 (2.68)	70.78 (67.32)	70.45 (60.24)	---
CC2	61.14 (21.78)	61.31 (21.31)	61.25 (21.78)	61.23 (21.31)	61.32 (21.78)	62.52 (21.08)	61.85 (19.91)	61.76 (19.91)	61.6 (15.93)	61.77 (19.91)	61.67 (21.55)	61.82 (20.84)	0 (2.11)	0 (1.64)	0 (1.41)	0 (2.11)	93.56 (89.7)	72.18 (62.76)	70.66 (66.28)	---
AS-zj	61.55 (23.38)	61.73 (22.89)	60.2 (23.38)	61.64 (22.89)	61.66 (23.38)	59.14 (22.64)	59.77 (21.39)	59.21 (21.39)	59.49 (16.92)	59.27 (21.39)	59.16 (22.89)	59.21 (22.39)	0 (1.99)	0 (1.74)	0 (1.49)	0 (1.99)	97.36 (93.28)	71.98 (65.92)	70.43 (69.15)	93.41 (95.77)	---
AS-szw	61.76 (22.85)	61.8 (22.36)	61.75 (22.85)	61.73 (22.36)	61.92 (22.85)	62.57 (22.11)	62.18 (20.88)	61.9 (20.88)	62.62 (16.46)	60.93 (20.88)	61.45 (22.36)	62.5 (21.87)	0 (2.21)	0 (1.72)	0 (1.47)	0 (2.46)	96.93 (93.61)	71.88 (65.85)	70.61 (68.06)	93.59 (93.86)	97.37 (94.35)	---
Aeh1	61.96 (22.44)	61.96 (21.88)	61.96 (22.44)	62 (22.16)	62 (22.44)	63.68 (22.16)	63.95 (21.31)	63.17 (22.16)	63.41 (16.48)	63.34 (21.59)	63.4 (22.44)	63.69 (22.44)	0 (1.42)	0 (1.42)	0 (1.14)	0 (1.7)	62.44 (33.81)	62.66 (33.52)	62.38 (34.09)	63.13 (34.09)	62.29 (33.81)	62.5 (34.38)	---
phiAS5	63.89 (22.74)	63.92 (22.16)	63.84 (23.03)	63.95 (22.45)	63.86 (22.74)	61.55 (23.03)	61.81 (21.57)	62.18 (22.45)	62.01 (16.33)	62.07 (21.57)	61.32 (23.32)	62.78 (23.03)	0 (1.46)	0 (1.46)	0 (1.17)	0 (1.75)	62.44 (34.69)	62.87 (34.69)	62.23 (34.99)	62.95 (34.99)	62.81 (34.69)	62.93 (35.28)	75.28 (82.22)	---
PX29	61.93 (23.19)	61.95 (22.59)	61.78 (23.19)	62.86 (22.89)	61.94 (23.19)	62.95 (23.19)	63.02 (22.29)	62.47 (22.59)	62.93 (16.57)	62.22 (21.99)	63.03 (23.19)	63.08 (23.19)	0 (1.81)	0 (1.81)	0 (1.51)	0 (2.11)	62.61 (35.54)	62.44 (35.24)	62.14 (35.84)	62.03 (35.84)	62.32 (35.54)	62.69 (36.14)	78.98 (87.35)	74.8 (80.42)	---
Ah1	60.91 (20.56)	60.95 (20)	60.92 (20.56)	60.89 (20.28)	60.93 (20.56)	61.52 (20.28)	61.53 (19.72)	61.13 (20)	60.97 (14.65)	61.48 (19.44)	61.18 (20.28)	61.54 (20.28)	0 (1.41)	0 (1.41)	0 (1.13)	0 (1.69)	62.47 (31.83)	62.2 (31.55)	62.64 (32.68)	62.22 (31.83)	62.36 (31.55)	62.48 (32.11)	85.71 (77.75)	74.96 (70.42)	79.73 (74.08)	---
AsFcp_2	60.83 (23.82)	61 (22.88)	60.85 (23.51)	60.87 (23.2)	61.01 (23.51)	60.98 (23.51)	61.26 (22.57)	60.87 (22.88)	61.18 (16.61)	60.9 (22.57)	61.44 (23.51)	61 (23.82)	0 (1.57)	0 (1.57)	0 (1.25)	0 (1.57)	62.73 (34.17)	62.74 (33.54)	62.82 (34.48)	62.67 (34.48)	62.57 (33.86)	62.49 (34.48)	78.65 (83.39)	73.99 (75.55)	98.53 (89.34)	79.66 (78.06)	---
phiA8-29	0 (11.35)	0 (11.35)	0 (11.35)	0 (11.35)	0 (11.35)	0 (10.81)	0 (10.81)	0 (11.35)	0 (9.73)	0 (11.35)	0 (10.81)	0 (11.35)	0 (2.7)	0 (2.7)	0 (2.16)	0 (2.7)	0 (13.51)	0 (13.51)	0 (13.51)	0 (13.51)	0 (13.51)	0 (13.51)	0 (14.59)	0 (15.14)	58.31 (14.59)	0 (14.05)	58.31 (14.05)	---
SD04	0 (0)	0 (0)	0 (0)	0 (0)	0 (0)	0 (0)	0 (0)	0 (0)	0 (0)	0 (0)	0 (0)	0 (0)	0 (0)	0 (0)	0 (0)	0 (0)	0 (0)	0 (0)	0 (0)	0 (0)	0 (0)	0 (0)	0 (0)	0 (0)	0 (0)	0 (0)	0 (0)	0 (0)	---
AsXd-1	0 (0)	0 (0)	0 (0)	0 (0)	0 (0)	0 (0)	0 (0)	0 (0)	0 (0)	0 (0)	0 (0)	0 (0)	0 (1.92)	0 (1.92)	0 (1.92)	0 (1.92)	0 (0)	0 (0)	0 (0)	0 (0)	0 (0)	0 (0)	0 (0)	0 (0)	0 (0)	0 (0)	0 (0)	0 (0)	0 (1.92)	---
4L372X	0 (0)	0 (0)	0 (0)	0 (0)	0 (0)	0 (0)	0 (0)	0 (0)	0 (0)	0 (0)	0 (0)	0 (0)	0 (2.41)	0 (2.41)	68.44 (3.61)	68.44 (3.61)	0 (0)	0 (0)	0 (0)	0 (0)	0 (0)	0 (0)	0 (0)	0 (0)	0 (0)	0 (0)	0 (0)	0 (0)	0 (0)	0 (0)	---
pIS4-A	0 (0)	0 (0)	0 (0)	0 (0)	0 (0)	0 (0)	0 (0)	0 (0)	0 (0)	0 (0)	0 (0)	0 (0)	0 (1.28)	0 (1.28)	0 (1.28)	0 (1.28)	0 (0)	0 (0)	0 (0)	0 (0)	0 (0)	0 (0)	0 (0)	0 (0)	0 (0)	0 (0)	0 (0)	0 (0)	0 (0)	0 (0)	0 (10.26)	---
44512	0 (0)	0 (0)	0 (0)	0 (0)	0 (0)	0 (0)	0 (0)	0 (0)	0 (0)	0 (0)	0 (0)	0 (0)	0 (1.59)	0 (1.59)	0 (1.59)	0 (1.59)	0 (0)	0 (0)	0 (0)	0 (0)	0 (0)	0 (0)	0 (0)	0 (0)	0 (0)	0 (0)	0 (0)	0 (0)	0 (0)	0 (0)	0 (6.35)	0 (3.17)	---
62AhydR11PP	0 (0)	0 (0)	0 (0)	0 (0)	0 (0)	0 (0)	0 (0)	0 (0)	0 (0)	0 (0)	0 (0)	0 (0)	0 (0)	0 (0)	0 (0)	0 (0)	0 (0)	0 (0)	0 (0)	0 (0)	0 (0)	0 (0)	0 (0)	0 (0)	0 (0)	0 (0)	0 (0)	0 (0)	0 (0)	0 (0)	0 (3.13)	0 (0)	0 (14.06)	---
2D05	0 (0)	0 (0)	0 (0)	0 (0)	0 (0)	0 (0)	0 (0)	0 (0)	0 (0)	0 (0)	0 (0)	0 (0)	0 (1.2)	0 (1.2)	0 (1.2)	0 (1.2)	0 (0)	0 (0)	0 (0)	0 (0)	0 (0)	0 (0)	0 (0)	0 (0)	0 (0)	0 (0)	0 (0)	0 (0)	0 (0)	0 (0)	0 (10.84)	0 (1.2)	89.55 (20.48)	86.38 (43.37)	---
4D05	0 (0)	0 (0)	0 (0)	0 (0)	0 (0)	0 (0)	0 (0)	0 (0)	0 (0)	0 (0)	0 (0)	0 (0)	0 (2.7)	0 (2.7)	0 (2.7)	0 (2.7)	0 (0)	0 (0)	0 (0)	0 (0)	0 (0)	0 (0)	0 (0)	0 (0)	0 (0)	0 (0)	0 (0)	0 (0)	0 (0)	0 (0)	0 (10.81)	0 (1.35)	90.82 (29.73)	85.04 (54.05)	96.04 (77.03)	---
phage 56	0 (0)	0 (0)	0 (0)	0 (0)	0 (0)	0 (0)	0 (0)	0 (0)	0 (0)	0 (0)	0 (0)	0 (0)	0 (1.2)	0 (1.2)	0 (1.2)	0 (1.2)	0 (0)	0 (0)	0 (0)	0 (0)	0 (0)	0 (0)	0 (0)	0 (0)	0 (0)	0 (0)	0 (0)	0 (0)	0 (0)	0 (0)	0 (8.43)	0 (1.2)	87.56 (27.71)	86.25 (39.76)	86 (54.22)	85.29 (55.42)	---
phage 51	0 (0)	0 (0)	0 (0)	0 (0)	0 (0)	0 (0)	0 (0)	0 (0)	0 (0)	0 (0)	0 (0)	0 (0)	0 (1.19)	0 (1.19)	0 (1.19)	0 (1.19)	0 (0)	0 (0)	0 (0)	0 (0)	0 (0)	0 (0)	0 (0)	0 (0)	0 (0)	0 (0)	0 (0)	0 (0)	0 (0)	0 (0)	0 (8.33)	0 (1.19)	87.58 (27.38)	86.24 (42.86)	86.01 (57.14)	85.3 (58.33)	99.98 (90.48)	---
CF7	0 (0)	0 (0)	0 (0)	0 (0)	0 (0)	0 (0)	0 (0)	0 (0)	0 (2.04)	0 (0)	0 (0)	0 (0)	0 (0)	0 (0)	0 (0)	0 (0)	0 (0)	0 (0)	0 (0)	0 (0)	0 (0)	0 (0)	0 (0)	0 (0)	0 (0)	0 (0)	0 (0)	0 (0)	0 (0)	0 (0)	0 (0)	0 (2.04)	0 (0)	0 (0)	0 (0)	0 (0)	0 (0)	0 (0)	---
Ahp1	0 (0)	0 (0)	0 (0)	0 (0)	0 (0)	0 (0)	0 (0)	0 (0)	0 (2.04)	0 (0)	0 (0)	0 (0)	0 (0)	0 (0)	0 (0)	0 (0)	0 (0)	0 (0)	0 (0)	0 (0)	0 (0)	0 (0)	0 (0)	0 (0)	0 (0)	0 (0)	0 (0)	0 (0)	0 (0)	0 (0)	0 (0)	0 (2.04)	0 (0)	0 (0)	0 (0)	0 (0)	0 (0)	0 (0)	100 (100)	---
phiAS7	0 (0)	0 (0)	0 (0)	0 (0)	0 (0)	0 (0)	0 (0)	0 (0)	0 (1.96)	0 (0)	0 (0)	0 (0)	0 (0)	0 (0)	0 (0)	0 (0)	0 (1.96)	0 (1.96)	0 (1.96)	0 (1.96)	0 (1.96)	0 (1.96)	0 (0)	0 (0)	0 (0)	0 (0)	0 (0)	0 (0)	0 (0)	0 (0)	0 (0)	0 (0)	0 (0)	0 (0)	0 (0)	0 (0)	0 (0)	0 (0)	65.28 (49.02)	65.28 (49.02)	---
25AhydR2PP	0 (1.96)	0 (1.96)	0 (1.96)	0 (1.96)	0 (1.96)	0 (1.96)	0 (1.96)	0 (1.96)	0 (3.92)	0 (1.96)	0 (1.96)	0 (1.96)	0 (0)	0 (0)	0 (0)	0 (0)	0 (1.96)	0 (1.96)	0 (1.96)	0 (1.96)	0 (1.96)	0 (1.96)	0 (1.96)	0 (1.96)	0 (1.96)	0 (1.96)	0 (1.96)	0 (0)	0 (0)	0 (0)	0 (0)	0 (1.96)	0 (0)	0 (0)	0 (0)	0 (0)	0 (0)	0 (0)	64.44 (49.02)	64.44 (49.02)	82.1 (78.43)	---
ZPAH7B	0 (0)	0 (0)	0 (0)	0 (0)	0 (0)	0 (0)	0 (0)	0 (0)	0 (3.45)	0 (0)	0 (0)	0 (0)	0 (0)	0 (0)	0 (0)	0 (0)	0 (0)	0 (0)	0 (0)	0 (0)	0 (0)	0 (0)	0 (0)	0 (0)	0 (0)	0 (0)	0 (0)	0 (0)	0 (0)	0 (0)	0 (0)	0 (3.45)	0 (0)	0 (0)	0 (0)	0 (0)	0 (0)	0 (0)	65.16 (68.97)	65.16 (68.97)	84.86 (82.76)	81.1 (86.21)	---
ZPAH7	0 (0)	0 (0)	0 (0)	0 (0)	0 (0)	0 (0)	0 (0)	0 (0)	0 (3.45)	0 (0)	0 (0)	0 (0)	0 (0)	0 (0)	0 (0)	0 (0)	0 (0)	0 (0)	0 (0)	0 (0)	0 (0)	0 (0)	0 (0)	0 (0)	0 (0)	0 (0)	0 (0)	0 (0)	0 (0)	0 (0)	0 (0)	0 (3.45)	0 (0)	0 (0)	0 (0)	0 (0)	0 (0)	0 (0)	65.08 (68.97)	65.08 (68.97)	85.32 (82.76)	81.3 (86.21)	100 (100)	---
vB_AsoP_Ca	0 (0)	0 (0)	0 (0)	0 (0)	0 (0)	0 (0)	0 (0)	0 (0)	0 (0)	0 (0)	0 (0)	0 (0)	0 (2)	0 (2)	0 (4)	0 (4)	0 (0)	0 (0)	0 (0)	0 (0)	0 (0)	0 (0)	0 (0)	0 (0)	0 (0)	0 (0)	0 (0)	0 (0)	0 (0)	0 (0)	0 (0)	0 (2)	0 (0)	0 (0)	0 (0)	0 (0)	0 (0)	0 (0)	0 (6)	0 (6)	0 (6)	0 (6)	0 (6)	0 (6)	---
pAh6-C	0 (1.16)	0 (1.16)	0 (1.16)	0 (1.16)	0 (1.16)	0 (1.16)	0 (1.16)	0 (1.16)	0 (1.16)	0 (1.16)	0 (1.16)	0 (1.16)	0 (3.49)	0 (3.49)	0 (3.49)	0 (3.49)	0 (3.49)	0 (3.49)	0 (3.49)	0 (3.49)	0 (3.49)	0 (3.49)	0 (2.33)	0 (3.49)	0 (4.65)	0 (3.49)	0 (3.49)	0 (2.33)	0 (0)	0 (0)	0 (0)	0 (0)	0 (0)	0 (1.16)	0 (0)	0 (1.16)	0 (1.16)	0 (1.16)	0 (1.16)	0 (1.16)	0 (0)	0 (0)	0 (0)	0 (0)	0 (1.16)	---
phiO18	0 (0)	0 (0)	0 (0)	0 (0)	0 (0)	0 (0)	0 (0)	0 (0)	0 (0)	0 (0)	0 (0)	0 (0)	0 (0)	0 (0)	0 (0)	0 (0)	0 (0)	0 (0)	0 (2.17)	0 (0)	0 (0)	0 (0)	0 (2.17)	0 (0)	0 (4.35)	0 (2.17)	0 (2.17)	0 (0)	0 (0)	0 (0)	0 (0)	0 (0)	0 (0)	0 (0)	0 (0)	0 (0)	0 (0)	0 (0)	0 (0)	0 (0)	0 (0)	0 (0)	0 (0)	0 (0)	0 (0)	0 (2.17)	---
phiARM81mr	0 (0)	0 (0)	0 (0)	0 (0)	0 (0)	0 (0)	0 (0)	0 (0)	0 (0)	0 (0)	0 (0)	0 (0)	0 (0)	0 (0)	0 (0)	0 (0)	0 (0)	0 (0)	0 (0)	0 (0)	0 (0)	0 (0)	0 (0)	0 (0)	0 (0)	0 (0)	0 (0)	0 (0)	0 (0)	0 (1.43)	0 (0)	0 (1.43)	0 (4.29)	0 (4.29)	0 (2.86)	0 (2.86)	0 (4.29)	0 (4.29)	0 (0)	0 (0)	0 (0)	0 (0)	0 (0)	0 (0)	0 (0)	0 (0)	0 (0)	---
phiARM81ld	0 (0)	0 (0)	0 (0)	0 (0)	0 (0)	0 (0)	0 (0)	0 (0)	0 (0)	0 (0)	0 (0)	0 (0)	0 (0)	0 (0)	0 (0)	0 (0)	0 (0)	0 (0)	0 (0)	0 (0)	0 (0)	0 (0)	0 (0)	0 (0)	0 (0)	0 (0)	0 (0)	0 (0)	0 (0)	0 (0)	0 (0)	0 (0)	0 (0)	0 (0)	0 (0)	0 (0)	0 (0)	0 (0)	0 (0)	0 (0)	0 (0)	0 (0)	0 (0)	0 (0)	0 (0)	0 (0)	60.36 (1.64)	66.67 (4.92)	---
Ahp2	0 (0)	0 (0)	0 (0)	0 (0)	0 (0)	0 (0)	0 (0)	0 (0)	0 (0)	0 (0)	0 (0)	0 (0)	0 (3.49)	0 (3.49)	0 (3.49)	0 (3.49)	0 (1.16)	0 (1.16)	0 (0)	0 (1.16)	0 (1.16)	0 (1.16)	0 (0)	0 (0)	0 (2.33)	0 (0)	0 (0)	0 (1.16)	0 (0)	0 (0)	0 (0)	0 (0)	0 (0)	0 (0)	0 (0)	0 (0)	0 (0)	0 (0)	0 (0)	0 (0)	0 (0)	0 (0)	0 (0)	0 (0)	0 (0)	0 (1.16)	0 (1.16)	0 (0)	0 (2.33)
phage 59.1	0 (0)	0 (0)	0 (0)	0 (0)	0 (0)	0 (0)	0 (0)	0 (0)	0 (0)	0 (0)	0 (0)	0 (0)	0 (2.3)	0 (2.3)	0 (2.3)	0 (2.3)	0 (0)	0 (0)	0 (0)	0 (0)	0 (0)	0 (0)	0 (0)	0 (0)	0 (1.15)	0 (0)	0 (0)	0 (1.15)	0 (0)	0 (0)	0 (0)	0 (0)	0 (1.15)	0 (1.15)	0 (1.15)	0 (1.15)	0 (1.15)	0 (1.15)	0 (0)	0 (0)	0 (0)	0 (0)	0 (0)	0 (0)	0 (0)	0 (1.15)	0 (1.15)	0 (1.15)	0 (2.3)
phage 32	0 (0)	0 (0)	0 (0)	0 (0)	0 (0)	0 (0)	0 (0)	0 (0)	0 (0)	0 (0)	0 (0)	0 (0)	0 (2.41)	0 (2.41)	0 (2.41)	0 (2.41)	0 (0)	0 (0)	0 (0)	0 (0)	0 (0)	0 (0)	0 (0)	0 (0)	0 (1.2)	0 (0)	0 (0)	0 (1.2)	0 (0)	0 (0)	0 (0)	0 (0)	0 (0)	0 (0)	0 (0)	0 (0)	0 (0)	0 (0)	0 (0)	0 (0)	0 (0)	0 (0)	0 (0)	0 (0)	0 (0)	0 (1.2)	0 (1.2)	0 (0)	0 (2.41)
phage 3	0 (0)	0 (0)	0 (0)	0 (0)	0 (0)	0 (0)	0 (0)	0 (0)	0 (0)	0 (0)	0 (0)	0 (0)	0 (2.41)	0 (2.41)	0 (2.41)	0 (2.41)	0 (0)	0 (0)	0 (0)	0 (0)	0 (0)	0 (0)	0 (0)	0 (0)	0 (1.2)	0 (0)	0 (0)	0 (1.2)	0 (0)	0 (0)	0 (0)	0 (0)	0 (0)	0 (0)	0 (0)	0 (0)	0 (0)	0 (0)	0 (0)	0 (0)	0 (0)	0 (0)	0 (0)	0 (0)	0 (0)	0 (1.2)	0 (1.2)	0 (0)	0 (2.41)
Asp37	0 (0)	0 (0)	0 (0)	0 (0)	0 (0)	0 (0)	0 (0)	0 (0)	0 (0)	0 (0)	0 (0)	0 (0)	0 (2.41)	0 (2.41)	0 (2.41)	0 (2.41)	0 (0)	0 (0)	0 (0)	0 (0)	0 (0)	0 (0)	0 (0)	0 (0)	0 (1.2)	0 (0)	0 (0)	0 (1.2)	0 (0)	0 (0)	0 (0)	0 (0)	0 (0)	0 (0)	0 (0)	0 (0)	0 (0)	0 (0)	0 (0)	0 (0)	0 (0)	0 (0)	0 (0)	0 (0)	0 (0)	0 (1.2)	0 (1.2)	0 (0)	0 (2.41)
85AhydR10PP	0 (0)	0 (0)	0 (0)	0 (0)	0 (0)	0 (0)	0 (0)	0 (0)	0 (0)	0 (0)	0 (0)	0 (0)	0 (2.5)	0 (2.5)	0 (2.5)	0 (2.5)	0 (0)	0 (0)	0 (0)	0 (0)	0 (0)	0 (0)	0 (0)	0 (0)	0 (1.25)	0 (0)	0 (0)	0 (1.25)	0 (0)	0 (0)	0 (0)	0 (0)	0 (0)	0 (0)	0 (0)	0 (0)	0 (0)	0 (0)	0 (0)	0 (0)	0 (0)	0 (0)	0 (0)	0 (0)	0 (0)	0 (1.25)	0 (1.25)	0 (0)	0 (2.5)
13AhydR10PP	0 (0)	0 (0)	0 (0)	0 (0)	0 (0)	0 (0)	0 (0)	0 (0)	0 (0)	0 (0)	0 (0)	0 (0)	0 (2.5)	0 (2.5)	0 (2.5)	0 (2.5)	0 (0)	0 (0)	0 (0)	0 (0)	0 (0)	0 (0)	0 (0)	0 (0)	0 (1.25)	0 (0)	0 (0)	0 (1.25)	0 (0)	0 (0)	0 (0)	0 (0)	0 (0)	0 (0)	0 (0)	0 (0)	0 (0)	0 (0)	0 (0)	0 (0)	0 (0)	0 (0)	0 (0)	0 (0)	0 (0)	0 (1.25)	0 (1.25)	0 (0)	0 (2.5)
14AhydR10PP	0 (0)	0 (0)	0 (0)	0 (0)	0 (0)	0 (0)	0 (0)	0 (0)	0 (0)	0 (0)	0 (0)	0 (0)	0 (2.44)	0 (2.44)	0 (2.44)	0 (2.44)	0 (0)	0 (0)	0 (0)	0 (0)	0 (0)	0 (0)	0 (0)	0 (0)	0 (1.22)	0 (0)	0 (0)	0 (1.22)	0 (0)	0 (0)	0 (0)	0 (0)	0 (0)	0 (0)	0 (0)	0 (0)	0 (0)	0 (0)	0 (0)	0 (0)	0 (0)	0 (0)	0 (0)	0 (0)	0 (0)	0 (1.22)	0 (1.22)	0 (0)	0 (2.44)
AhSzw-1	0 (2.84)	0 (2.84)	0 (2.84)	0 (2.13)	0 (2.84)	0 (2.84)	0 (2.84)	0 (3.55)	0 (2.13)	0 (3.55)	0 (3.55)	0 (3.55)	0 (0.71)	0 (0.71)	0 (2.84)	0 (1.42)	0 (4.26)	0 (4.26)	0 (4.96)	0 (4.26)	0 (4.26)	0 (4.26)	0 (5.67)	0 (4.96)	0 (4.96)	0 (4.96)	0 (4.96)	0 (2.84)	0 (0)	0 (0)	0 (0)	0 (0)	0 (0)	0 (0.71)	0 (0)	0 (0)	0 (0)	0 (0)	0 (0)	0 (0)	0 (0)	0 (0)	0 (0)	0 (0)	0 (0)	0 (0)	0 (0)	0 (0)	0 (0)
AhSzq-1	0 (2.8)	0 (2.8)	0 (2.8)	0 (2.1)	0 (2.8)	0 (2.8)	0 (2.8)	0 (2.8)	0 (1.4)	0 (2.8)	0 (2.8)	0 (2.8)	0 (0.7)	0 (0.7)	0 (2.8)	0 (1.4)	0 (4.2)	0 (4.2)	0 (4.9)	0 (4.2)	0 (4.2)	0 (4.2)	0 (4.9)	0 (4.9)	0 (4.9)	0 (4.9)	0 (4.9)	0 (2.8)	0 (0)	0 (0)	0 (0)	0 (0)	0 (0)	0 (0.7)	0 (0)	0 (0)	0 (0)	0 (0)	0 (0)	0 (0)	0 (0)	0 (0)	0 (0)	0 (0)	0 (0)	0 (0)	0 (0)	0 (0)	0 (0)
44572	62.6 (6.49)	62.56 (6.49)	62.9 (6.49)	62.96 (6.49)	63.07 (6.49)	64.02 (7.14)	66.33 (5.84)	63.82 (7.14)	64.22 (7.14)	66.94 (6.49)	63.74 (7.79)	64.02 (7.79)	0 (3.25)	0 (3.25)	0 (2.6)	0 (3.9)	59.98 (5.84)	54.71 (6.49)	61.17 (6.49)	59.23 (5.84)	63.47 (5.84)	62.92 (5.84)	57.81 (5.84)	57.24 (5.84)	58.29 (5.84)	58.24 (5.84)	57.99 (5.19)	0 (1.95)	0 (0)	0 (0)	0 (0)	0 (0)	0 (0.65)	0 (0.65)	0 (0)	0 (0)	0 (0.65)	0 (0.65)	0 (0)	0 (0)	0 (1.3)	0 (1.3)	0 (0.65)	0 (0.65)	0 (0.65)	0 (0.65)	0 (0)	0 (0)	0 (0)
[truncated: 11 more columns]
