# Supplementary material for: Nine Novel Phages from a Plateau Lake in Southwest China: Insights into Aeromonas Phage Diversity
Source: Viruses. 2019 Jul 5;11(7):615. doi: 10.3390/v11070615 (PMC6669705; doi:10.3390/v11070615)
Supplement: Supplementary file 1 [file viruses-11-00615-s001.zip › Supplementary/TableS5_sequencing statistics.xlsx]

## Sheet: Table S4
Table S5. Sequencing and assembly statistics. Phage 2D05 and 4L372D were sequenced using PacBio RS II platform and assembled by SMRT analysis version 2.3.0. The other phages were sequenced using Illumina HiSeq 2000 and assebled using SOAP denovo version 2.04.
Sample	Insert length (bp)	Raw data pair reads	Raw data total bases (bp)	Q20 (%)	Clean data pair reads	Clean data single reads	Clean data total bases (bp)	Clean data Q20 (%)	No. of scaffolds	No. of contigs
4D05	420	5849472*2	1766540544	96.43	5420148*2	417239	1657244676	98.47	1	1
4L372XY	295	3200688*2	966607776	97.77	2977147*2	192018	912084115	98.87	1	1
4L372X	415	4616096*2	1394060992	97.64	4472870*2	137244	1349371095	98.74	1	1
44512	400	4420742*2	1335064084	96.22	4147413*2	264808	1255655190	98.43	1	1
44572	400	5022347*2	1516748794	96.08	4682235*2	330628	1422725446	98.42	1	1
2L372D	400	4861451*2	1468158202	96.48	4577807*2	274949	1388186676	98.51	1	1
2L372X	425	4629843*2	1398212586	96.02	4260615*2	356714	1295474624	98.06	1	1
Sample	Mean read length	Raw reads	Raw read bases (bp)	Raw read quality	Clean read bases	Clean reads	Clean read bases (bp)	Clean read quality	No. of scaffolds	No. of contigs
2D05	19489	150292	235165753	0.066	201170554	10322	201170554	0.864	1	1
4L372D	17940	150292	524569918	0.166	467285088	26046	467285088	0.862	1	1
